# Supplementary material for: Mocetinostat combined with gemcitabine for the treatment of leiomyosarcoma: Preclinical correlates
Source: PLoS One. 2017 Nov 29;12(11):e0188859. doi: 10.1371/journal.pone.0188859 (PMC5706733; doi:10.1371/journal.pone.0188859)
Supplement: S1 Table — (XLSX) [file pone.0188859.s002.xlsx]

## Sheet: Sheet1
	Tissue of origin/Cell line	AMEL	CSF1PO	D13S317	D16S539	D5S818	D7S820	TH01	TPOX	vWA
	LMS1 Tumor	X	10,11	10,11,12	11,13	12	11	7	8,9	15,20
	LMS1 p100 cell	X	10	10	11	12		7	8	20
	Leio012 Tumor	X	10,12	11	9,11	11,13	8,10	7	9	18
	Leio012 p63 cell	X	10,12	11	9,11	11,13	8,10	7	9	18
	Leio196A Tumor	X	10,11	12	11,12	11,12	10,11	7,9.3	8	14,17
	Leio196A p49 cell	X	10,11	12	12	11,12	11	7,9.3	8	14,17
	LMS-117 Tumor	X	9,12	12	11	11,12	8,9	8,9	8,9	17
	LMS-117 p33 cell	X	9,12	12	11	11,12	8,9	8,9	8,9	17
