# Supplementary material for: Mocetinostat combined with gemcitabine for the treatment of leiomyosarcoma: Preclinical correlates
Source: PLoS One. 2017 Nov 29;12(11):e0188859. doi: 10.1371/journal.pone.0188859 (PMC5706733; doi:10.1371/journal.pone.0188859)
Supplement: S2 Table — (XLSX) [file pone.0188859.s003.xlsx]

## Sheet: Sheet1
MTT assays						Clonogenic assays					Cleaved caspase 3/7 expression						in vivo (tumor vol.)						in vivo (tumor weight)
HASMC	DMSO	0.1uM	0.5uM	1uM		LMS1	DMSO	0.1uM	0.5uM		LMS1	DMSO	1uM				Day 1	Vehicle	Moc	Gem	Moc+Gem		Day 15	Vehicle	Moc	Gem	Moc+Gem
Median	100	96	100	86.5		Median	50	50	20		Median	20.459	49.4071				Median	46.78	51.91	63.79	62.5		Median	0.3	0.2	0.1	0.05
CI(95%)	0	28.745	13.0166	20.5836		CI(95%)	17.9134	44.5301	25.1295		CI(95%)	10.0877	6.19674				CI(95%)	31.2907	25.9686	17.4711	16.8964		CI(95%)	0.0711372	0.0665686	0.0384334	0.0312011
upper	100	124.745	113.017	107.084		upper	69.9134	85.1968	39.7962		upper	30.5467	55.6038				upper	94.0587	90.5597	82.1211	81.7887		upper	0.361137	0.333235	0.1551	0.0787011
lower	100	67.255	86.9834	65.9164		lower	34.0866	-3.86342	-10.4629		lower	10.3713	43.2103				lower	31.4773	38.6225	47.1789	47.9958		lower	0.218863	0.200098	0.0782333	0.0162989
HCSMC	DMSO	0.1uM	0.5uM	1uM		SKLMS1	DMSO	0.5uM	1uM		SKLMS1	DMSO	0.5uM				Day 15	Vehicle	Moc	Gem	Moc+Gem
Median	100	96.5	93.5	99.5		Median	75	60	45		Median	0.831509	1.79838				Median	333.375	290.52	164.78	52
CI(95%)	0	37.0081	35.9231	37.4417		CI(95%)	43.62	21.5133	62.1034		CI(95%)	1.00877	1.00877				CI(95%)	179.302	69.1111	52.3563	21.374
upper	100	133.508	129.423	136.942		upper	116.953	86.5133	107.103		upper	1.84028	2.80715				upper	619.948	389.747	218.575	85.4051
lower	100	59.4919	57.5769	62.0583		lower	29.7133	43.4867	-17.1034		lower	-0.177264	0.789606				lower	261.344	251.524	113.863	42.6571
LMS1	DMSO	0.1uM	0.5uM	1uM							SKLMS1	DMSO	Moc	Gem	Moc+Gem
Median	100	67	13	5							Median	5.95592	7.42556	21.1938	41.5367
CI(95%)	0	20.1861	14.2278	9.31662							CI(95%)	11.5629	14.9295	18.1383	32.6991
upper	100	87.1861	27.2278	14.3166							upper	17.9314	23.2832	41.73	70.3426
lower	100	46.8139	-1.22776	-4.31662							lower	-5.19449	-6.57571	5.45331	4.94439
SKLMS1	DMSO	0.1uM	0.5uM	1uM
Median	100	76	71	29
CI(95%)	0	16.7648	23.536	31.7609
upper	100	92.7648	94.536	60.7609
lower	100	59.2352	47.464	-2.76088
LMS-117	DMSO	0.1uM	0.5uM	1uM
Median	100	78	43	31
CI(95%)	0	32.8621	16.9092	21.2245
upper	100	110.862	59.9092	52.2245
lower	100	45.1379	26.0908	9.77552
Leio-012	DMSO	0.1uM	0.5uM	1uM
Median	100	101	75	59
CI(95%)	0	43.62	22.4032	16.5402
upper	100	144.62	97.4032	75.5402
lower	100	57.38	52.5968	42.4598
Leio-196A	DMSO	0.1uM	0.5uM	1uM
Median	100	63	36	6
CI(95%)	0	27.9948	17.448	1.43422
upper	100	90.9948	53.448	7.43422
lower	100	35.0052	18.552	4.56578
