# Supplementary material for: Mocetinostat combined with gemcitabine for the treatment of leiomyosarcoma: Preclinical correlates
Source: PLoS One. 2017 Nov 29;12(11):e0188859. doi: 10.1371/journal.pone.0188859 (PMC5706733; doi:10.1371/journal.pone.0188859)
Supplement: S3 Table — (XLSX) [file pone.0188859.s004.xlsx]

## Sheet: Sheet1
	Cell line	EC50 (uM)
	HASMC	2.8
	HCSMC	>3
	LMS1	0.18
	Leio-196A	0.16
	LMS-117	0.36
	SKLMS1	1
	Leio-012	1.2
